# Supplementary material for: Population genetics and phylogenomic insights into the origin of economically important black pepper (Piper nigrum)
Source: Am J Bot. 2026 Apr 9;113(4):e70187. doi: 10.1002/ajb2.70187 (PMC13103621; doi:10.1002/ajb2.70187)
Supplement: Supplementary file 1 — Appendix S1. Taxa included in the analysis. [file AJB2-113-e70187-s004.xlsx]

## Sheet: Sheet1
Metschina et al.—American Journal of Botany 2026—Appendix S1
Appendix S1. Taxa included in the analysis.
DNA ID	Genus	Accepted name (following POWO)	Collector	Year	material	Voucher	Country	Additional Information
P329	Piper L.	P. galeatum (Miq.) C.DC.	Charles A. Barber #7192	1905	herbarium	K003532975 (K)	India	outgroup
BGRAD064	Piper L.	P. hymenophyllum Miq.	Bhathiya Gopallawa	2021	extract	BG 64 (PDN)	Sri Lanka	Sri Lankan endemic
BGRAD065	Piper L.	P. hymenophyllum Miq.	Bhathiya Gopallawa	2021	extract	BG 65 (PDN)	Sri Lanka	Sri Lankan endemic
P1	Piper L.	P. nigrum L.	Michael H. J. Barfuss	2021	silica gel	Cultivated	NA	Kuching
P2	Piper L.	P. nigrum L.	Michael H. J. Barfuss	2021	silica gel	Cultivated	NA	Kuching
P100	Piper L.	P. nigrum L.	Bhathiya Gopallawa	2021	silica gel	Nu-BGPH 019	Sri Lanka	variety unknown
P229	Piper L.	P. nigrum L.	Wee Seng Wong	NA	extract	W. S. Wong 1 (SRP)	Malaysia	Kuching
P262	Piper L.	P. nigrum L.	Yanping Guo	2023	silica gel	Cultivated	China	Kuching
P263	Piper L.	P. nigrum L.	Yanping Guo	2023	silica gel	Cultivated	China	Kuching
P264	Piper L.	P. nigrum L.	Yanping Guo	2023	silica gel	Cultivated	China	Kuching
P265	Piper L.	P. nigrum L.	Yanping Guo	2023	silica gel	Cultivated	China	Kuching
P269	Piper L.	P. nigrum L.	Mary Rosabelle Samuel	2023	silica gel	RBG Peradeniya	Malaysia	Kuching
P270	Piper L.	P. nigrum L.	Mary Rosabelle Samuel	2023	silica gel	home garden	Sri Lanka	variety unknown
P271	Piper L.	P. nigrum L.	Mary Rosabelle Samuel	2023	silica gel	home garden	Sri Lanka	variety unknown
P272	Piper L.	P. nigrum L.	Mary Rosabelle Samuel	2023	silica gel	home garden	Sri Lanka	Kuching
P273	Piper L.	P. nigrum L.	Viktor F. Schiffner, Tropische Cultur- und Heilpflanzen 15	1893	herbarium	WU0122754 (WU)	Indonesia	variety unknown
P286	Piper L.	P. nigrum L.	Sovanmoly Hul	2017	herbarium	P00915563 (P)	Cambodia	variety unknown
P367	Piper L.	P. nigrum L.	Maarten J. M. Christenhusz	2024	silica gel	Cultivated	NA	Panniyur
P381	Piper L.	P. nigrum L.	Jennifer M. Edmonds	1993	herbarium	K003584766 (K)	Malaysia	Panniyur
P395	Piper L.	P. nigrum L.	Harsha Dissanayake	2024	silica gel	Cultivated	Sri Lanka	Indian selection, variety unknown
P396	Piper L.	P. nigrum L.	Harsha Dissanayake	2024	silica gel	Cultivated	Sri Lanka	Panniyur
P397	Piper L.	P. nigrum L.	Harsha Dissanayake	2024	silica gel	Cultivated	Sri Lanka	Indian selection, variety unknown
P398	Piper L.	P. nigrum L.	Harsha Dissanayake	2024	silica gel	Cultivated	Sri Lanka	Indian selection, variety unknown
P399	Piper L.	P. nigrum L.	Harsha Dissanayake	2024	silica gel	Cultivated	Sri Lanka	Indian selection, variety unknown
P400	Piper L.	P. nigrum L.	Harsha Dissanayake	2024	silica gel	Cultivated	Sri Lanka	Indian selection, variety unknown
P401	Piper L.	P. nigrum L.	Harsha Dissanayake	2024	silica gel	Cultivated	Sri Lanka	Indian selection, variety unknown
P402	Piper L.	P. nigrum L.	Harsha Dissanayake	2024	silica gel	Cultivated	Sri Lanka	Indian selection, variety unknown
P403	Piper L.	P. nigrum L.	Harsha Dissanayake	2024	silica gel	Cultivated	Sri Lanka	Indian selection, variety unknown
P404	Piper L.	P. nigrum L.	Harsha Dissanayake	2024	silica gel	Cultivated	Sri Lanka	Panniyur
P405	Piper L.	P. nigrum L.	Harsha Dissanayake	2024	silica gel	Cultivated	Sri Lanka	Indian selection, variety unknown
P407	Piper L.	P. nigrum L.	Harsha Dissanayake	2024	silica gel	Cultivated	Sri Lanka	Panniyur
P408	Piper L.	P. nigrum L.	Harsha Dissanayake	2024	silica gel	Cultivated	Sri Lanka	Panniyur
P410	Piper L.	P. nigrum L.	Harsha Dissanayake	2024	silica gel	Cultivated	Sri Lanka	Panniyur
P411	Piper L.	P. nigrum L.	Harsha Dissanayake	2024	silica gel	Cultivated	Sri Lanka	Indian selection, variety unknown
P413	Piper L.	P. nigrum L.	Chalermpol Suwanphakdee	2024	silica gel	Cultivated	Thailand	Panniyur
P414	Piper L.	P. nigrum L.	Chalermpol Suwanphakdee	2024	silica gel	Cultivated	Thailand	variety unknown
P415	Piper L.	P. nigrum L.	Bhathiya Gopallawa	2024	silica gel	home garden	Sri Lanka	Panniyur
PNKeg_6	Piper L.	P. nigrum L.	Nilni A. Wimalarathna	2022	extract	home garden	Sri Lanka	variety unknown
PNKeg_11	Piper L.	P. nigrum L.	Nilni A. Wimalarathna	2022	extract	home garden	Sri Lanka	variety unknown
PNMatl_21	Piper L.	P. nigrum L.	Nilni A. Wimalarathna	2022	extract	home garden	Sri Lanka	variety unknown
PNMo_2	Piper L.	P. nigrum L.	Nilni A. Wimalarathna	2022	extract	home garden	Sri Lanka	variety unknown
P365	Piper L.	P. trichostachyon (Miq.) C.DC.	Robert Wight #2563	1836	herbarium	K000575312 (K)	India	outgroup
BGRAD058	Piper L.	P. trineuron Miq.	Bhathiya Gopallawa	2021	extract	BG 58 (PDN)	Sri Lanka	Sri Lankan endemic
BGRAD060	Piper L.	P. trineuron Miq.	Bhathiya Gopallawa	2021	extract	BG 60 (PDN)	Sri Lanka	Sri Lankan endemic
BGRAD041	Piper L.	P. zeylanicum Miq.	Bhathiya Gopallawa	2021	extract	BG 41 (PDN)	Sri Lanka	Sri Lankan endemic
P368	Piper L.	P. zeylanicum Miq.	Bhathiya Gopallawa	2024	silica gel	NA	Sri Lanka	Sri Lankan endemic
P416	Piper L.	P. zeylanicum Miq.	Bhathiya Gopallawa	2024	silica gel	NA	Sri Lanka	Sri Lankan endemic
